# Supplementary material for: SARS-CoV-2 hijacks macropinocytosis to facilitate its entry and promote viral spike–mediated cell-to-cell fusion
Source: J Biol Chem. 2022 Sep 19;298(11):102511. doi: 10.1016/j.jbc.2022.102511 (PMC9484108; doi:10.1016/j.jbc.2022.102511)
Supplement: Table S1 [file mmc1.xlsx]

## Sheet: Sheet1
Table S1. siRNA oligo.
NC	UUC UCC GAA CGU GUC ACG UTT
NC	ACG UGA CAC GUU CGG AGA ATT
RAC1-340	CUACUGUCUUUGACAAUUATT
RAC1-340	UAAUUGUCAAAGACAGUAGTT
RAC1-494	GAGUCCUGCAUCAUUUGAATT
RAC1-494	UUCAAAUGAUGCAGGACUCTT
RAC1-598	GGGAUGAUAAAGACACGAUTT
RAC1-598	AUCGUGUCUUUAUCAUCCCTT
RHOA-360	CCAGUUCCCAGAGGUGUAUTT
RHOA-360	AUACACCUCUGGGAACUGGTT
RHOA-535	CAGCCCUGAUAGUUUAGAATT
RHOA-535	UUCUAAACUAUCAGGGCUGTT
RHOA-628	GAAGGAUCUUCGGAAUGAUTT
RHOA-628	AUCAUUCCGAAGAUCCUUCTT
CDC42-371	CCGCUGAGUUAUCCACAAATT
CDC42-371	UUUGUGGAUAACUCAGCGGTT
CDC42-499	GCUUGUUGGGACUCAAAUUTT
CDC42-499	AAUUUGAGUCCCAACAAGCTT
CDC42-610	CCUGAAGGCUGUCAAGUAUTT
CDC42-610	AUACUUGACAGCCUUCAGGTT
PAK1-544	GGCCUAGACAUUCAAGACATT
PAK1-544	UGUCUUGAAUGUCUAGGCCTT
PAK1-853	CAGACAUCAAAUAUCACUATT
PAK1-853	UAGUGAUAUUUGAUGUCUGTT
PAK1-1293	GGAGAAAUUACGAAGCAUATT
PAK1-1293	UAUGCUUCGUAAUUUCUCCTT
